# Supplementary material for: Time series (ARIMA) as a tool to predict the temperature-humidity index in the dairy region of the northern desert of Mexico
Source: PeerJ. 2024 Dec 18;12:e18744. doi: 10.7717/peerj.18744 (PMC11662903; doi:10.7717/peerj.18744)
Supplement: Supplemental Information 1 [file peerj-12-18744-s001.csv]

Obs	THI
1	72
2	69
3	NA
4	NA
5	NA
6	NA
7	NA
8	NA
9	NA
10	NA
11	68
12	NA
13	69
14	70
15	69
16	70
17	71
18	71
19	71
20	71
21	71
22	72
23	NA
24	NA
25	NA
26	NA
27	68
28	70
29	71
30	70
31	70
32	70
33	70
34	71
35	71
36	70
37	72
38	68
39	69
40	70
41	69
42	70
43	70
44	69
45	68
46	NA
47	NA
48	71
49	71
50	69
51	69
52	68
53	70
54	71
55	70
56	70
57	71
58	NA
59	NA
60	NA
61	70
62	71
63	71
64	71
65	72
66	72
67	72
68	71
69	72
70	70
71	71
72	71
73	71
74	70
75	71
76	72
77	72
78	72
79	71
80	70
81	71
82	72
83	71
84	70
85	71
86	70
87	70
88	72
89	71
90	71
91	71
92	72
93	73
94	73
95	72
96	74
97	72
98	73
99	74
100	72
101	72
102	71
103	72
104	73
105	73
106	72
107	72
108	73
109	73
110	74
111	78
112	81
113	79
114	80
115	77
116	80
117	81
118	79
119	76
120	75
121	76
122	77
123	77
124	75
125	76
126	78
127	79
128	80
129	80
130	81
131	83
132	83
133	80
134	78
135	80
136	77
137	76
138	76
139	77
140	77
141	77
142	76
143	77
144	79
145	78
146	76
147	75
148	77
149	78
150	78
151	77
152	78
153	78
154	79
155	79
156	80
157	79
158	76
159	77
160	78
161	77
162	78
163	77
164	76
165	77
166	77
167	77
168	78
169	77
170	77
171	78
172	79
173	78
174	79
175	77
176	76
177	74
178	75
179	76
180	77
181	77
182	78
183	79
184	78
185	78
186	79
187	79
188	79
189	76
190	78
191	77
192	78
193	75
194	73
195	76
196	77
197	77
198	77
199	77
200	73
201	75
202	76
203	76
204	74
205	75
206	74
207	75
208	75
209	75
210	76
211	76
212	76
213	76
214	76
215	76
216	77
217	78
218	77
219	77
220	76
221	75
222	76
223	76
224	76
225	76
226	77
227	78
228	78
229	77
230	76
231	74
232	74
233	75
234	74
235	74
236	71
237	71
238	72
239	73
240	73
241	72
242	74
243	74
244	75
245	76
246	76
247	75
248	74
249	73
250	73
251	74
252	74
253	75
254	74
255	74
256	74
257	75
258	74
259	74
260	73
261	70
262	71
263	74
264	75
265	74
266	73
267	72
268	72
269	71
270	72
271	72
272	74
273	73
274	75
275	73
276	73
277	72
278	72
279	70
280	NA
281	NA
282	68
283	NA
284	NA
285	NA
286	NA
287	70
288	72
289	72
290	NA
291	70
292	72
293	72
294	71
295	72
296	71
297	71
298	72
299	71
300	72
301	NA
302	71
303	71
304	70
305	NA
306	NA
307	69
308	70
309	NA
310	NA
311	68
312	71
313	74
314	71
315	71
316	71
317	72
318	72
319	NA
320	NA
321	NA
322	72
323	72
324	72
325	72
326	72
327	71
328	71
329	72
330	72
331	NA
332	71
333	70
334	70
335	70
336	71
337	71
338	71
339	NA
340	NA
341	69
342	70
343	72
344	70
345	70
346	71
347	71
348	69
349	70
350	68
351	69
352	70
353	72
354	NA
355	70
356	72
357	70
358	NA
359	NA
360	NA
361	NA
362	NA
363	69
364	70
365	70
366	72
367	71
368	72
369	71
370	71
371	71
372	71
373	73
374	73
375	72
376	72
377	NA
378	NA
379	NA
380	69
381	71
382	69
383	NA
384	69
385	71
386	72
387	70
388	69
389	71
390	71
391	72
392	71
393	70
394	NA
395	NA
396	71
397	72
398	72
399	73
400	70
401	72
402	72
403	69
404	72
405	72
406	73
407	72
408	73
409	72
410	72
411	72
412	74
413	74
414	74
415	71
416	71
417	73
418	72
419	73
420	71
421	71
422	73
423	72
424	70
425	71
426	71
427	71
428	72
429	73
430	73
431	74
432	73
433	74
434	74
435	74
436	74
437	73
438	73
439	72
440	73
441	74
442	74
443	75
444	76
445	72
446	75
447	73
448	73
449	75
450	74
451	74
452	71
453	74
454	75
455	74
456	73
457	72
458	75
459	74
460	73
461	74
462	74
463	73
464	75
465	75
466	75
467	76
468	76
469	73
470	75
471	74
472	75
473	78
474	77
475	77
476	77
477	78
478	77
479	78
480	78
481	75
482	75
483	75
484	76
485	76
486	77
487	77
488	77
489	77
490	76
491	76
492	75
493	76
494	78
495	77
496	77
497	78
498	79
499	78
500	77
501	77
502	76
503	78
504	77
505	78
506	78
507	78
508	77
509	77
510	78
511	78
512	78
513	78
514	78
515	77
516	78
517	78
518	77
519	77
520	76
521	76
522	76
523	77
524	77
525	76
526	75
527	76
528	76
529	77
530	76
531	75
532	76
533	76
534	76
535	77
536	78
537	78
538	78
539	77
540	76
541	77
542	77
543	79
544	78
545	79
546	78
547	78
548	78
549	77
550	77
551	78
552	77
553	78
554	78
555	77
556	78
557	78
558	79
559	79
560	76
561	78
562	76
563	76
564	78
565	77
566	77
567	77
568	77
569	77
570	77
571	77
572	75
573	74
574	74
575	74
576	75
577	76
578	76
579	75
580	74
581	74
582	73
583	74
584	74
585	75
586	73
587	74
588	75
589	76
590	77
591	76
592	77
593	77
594	78
595	76
596	76
597	77
598	78
599	77
600	76
601	75
602	74
603	75
604	73
605	73
606	75
607	76
608	77
609	76
610	76
611	77
612	76
613	76
614	75
615	73
616	73
617	74
618	74
619	74
620	74
621	71
622	72
623	74
624	73
625	74
626	74
627	74
628	73
629	72
630	70
631	73
632	73
633	NA
634	70
635	73
636	73
637	73
638	73
639	73
640	74
641	74
642	74
643	73
644	73
645	71
646	71
647	72
648	73
649	72
650	73
651	73
652	73
653	73
654	73
655	NA
656	70
657	70
658	NA
659	NA
660	69
661	71
662	70
663	69
664	71
665	71
666	70
667	70
668	70
669	71
670	71
671	72
672	68
673	NA
674	NA
675	NA
676	NA
677	NA
678	NA
679	NA
680	NA
681	NA
682	NA
683	NA
684	71
685	73
686	70
687	71
688	69
689	NA
690	70
691	71
692	71
693	69
694	69
695	69
696	71
697	70
698	NA
699	NA
700	NA
701	NA
702	NA
703	68
704	70
705	68
706	70
707	72
708	68
709	NA
710	NA
711	NA
712	NA
713	NA
714	NA
715	NA
716	69
717	NA
718	NA
719	NA
720	NA
721	NA
722	70
723	70
724	68
725	NA
726	NA
727	68
728	72
729	70
730	NA
731	70
732	71
733	71
734	71
735	NA
736	69
737	70
738	70
739	71
740	71
741	72
742	74
743	73
744	73
745	73
746	72
747	71
748	71
749	71
750	73
751	71
752	71
753	71
754	73
755	73
756	68
757	71
758	73
759	73
760	72
761	72
762	70
763	71
764	73
765	73
766	73
767	68
768	69
769	70
770	72
771	71
772	72
773	72
774	71
775	71
776	73
777	74
778	75
779	73
780	73
781	74
782	73
783	71
784	69
785	71
786	73
787	74
788	73
789	71
790	73
791	73
792	74
793	74
794	74
795	74
796	74
797	74
798	74
799	72
800	68
801	69
802	73
803	74
804	73
805	74
806	76
807	73
808	74
809	74
810	74
811	74
812	74
813	73
814	73
815	74
816	74
817	75
818	75
819	75
820	76
821	73
822	74
823	73
824	74
825	75
826	75
827	76
828	76
829	78
830	76
831	77
832	76
833	77
834	76
835	75
836	76
837	77
838	76
839	77
840	77
841	77
842	76
843	76
844	77
845	77
846	77
847	78
848	78
849	77
850	76
851	77
852	77
853	77
854	77
855	77
856	76
857	77
858	78
859	78
860	77
861	77
862	78
863	77
864	77
865	78
866	78
867	79
868	78
869	77
870	79
871	78
872	76
873	76
874	77
875	75
876	76
877	77
878	75
879	77
880	78
881	78
882	75
883	75
884	75
885	75
886	75
887	75
888	76
889	76
890	76
891	77
892	77
893	75
894	75
895	77
896	77
897	77
898	78
899	78
900	78
901	77
902	77
903	78
904	78
905	78
906	78
907	79
908	78
909	77
910	75
911	75
912	75
913	75
914	73
915	76
916	77
917	77
918	77
919	76
920	74
921	76
922	77
923	77
924	78
925	78
926	78
927	78
928	78
929	78
930	77
931	77
932	77
933	78
934	77
935	78
936	77
937	76
938	76
939	77
940	77
941	75
942	75
943	75
944	76
945	75
946	73
947	73
948	72
949	74
950	75
951	75
952	74
953	75
954	76
955	75
956	75
957	76
958	NA
959	NA
960	NA
961	NA
962	NA
963	NA
964	NA
965	NA
966	NA
967	NA
968	NA
969	NA
970	73
971	74
972	74
973	74
974	74
975	73
976	71
977	73
978	72
979	72
980	73
981	73
982	74
983	74
984	75
985	NA
986	NA
987	NA
988	70
989	69
990	NA
991	NA
992	NA
993	72
994	73
995	71
996	71
997	71
998	72
999	73
1000	NA
1001	72
1002	70
1003	73
1004	71
1005	74
1006	73
1007	73
1008	74
1009	73
1010	NA
1011	72
1012	71
1013	NA
1014	NA
1015	NA
1016	NA
1017	69
1018	69
1019	69
1020	NA
1021	69
1022	70
1023	71
1024	72
1025	70
1026	NA
1027	NA
1028	NA
1029	NA
1030	NA
1031	71
1032	72
1033	70
1034	70
1035	70
1036	72
1037	68
1038	NA
1039	NA
1040	NA
1041	NA
1042	NA
1043	NA
1044	NA
1045	NA
1046	NA
1047	NA
1048	68
1049	NA
1050	NA
1051	NA
1052	69
1053	68
1054	68
1055	69
1056	70
1057	70
1058	69
1059	NA
1060	NA
1061	NA
1062	NA
1063	NA
1064	NA
1065	NA
1066	NA
1067	NA
1068	NA
1069	NA
1070	NA
1071	NA
1072	NA
1073	NA
1074	NA
1075	NA
1076	NA
1077	NA
1078	NA
1079	NA
1080	NA
1081	NA
1082	NA
1083	NA
1084	NA
1085	NA
1086	NA
1087	NA
1088	NA
1089	NA
1090	NA
1091	NA
1092	NA
1093	NA
1094	68
1095	70
1096	70
1097	70
1098	71
1099	69
1100	NA
1101	NA
1102	70
1103	71
1104	NA
1105	70
1106	71
1107	73
1108	75
1109	73
1110	70
1111	70
1112	68
1113	70
1114	70
1115	69
1116	NA
1117	71
1118	70
1119	71
1120	71
1121	72
1122	73
1123	72
1124	72
1125	NA
1126	NA
1127	71
1128	72
1129	71
1130	71
1131	73
1132	73
1133	71
1134	71
1135	NA
1136	NA
1137	NA
1138	NA
1139	NA
1140	70
1141	71
1142	71
1143	70
1144	72
1145	72
1146	72
1147	72
1148	73
1149	73
1150	71
1151	NA
1152	69
1153	70
1154	72
1155	73
1156	75
1157	73
1158	71
1159	71
1160	72
1161	74
1162	71
1163	71
1164	68
1165	69
1166	73
1167	73
1168	72
1169	70
1170	70
1171	73
1172	73
1173	73
1174	71
1175	70
1176	71
1177	72
1178	73
1179	74
1180	72
1181	74
1182	73
1183	72
1184	72
1185	73
1186	73
1187	72
1188	74
1189	72
1190	72
1191	73
1192	73
1193	72
1194	71
1195	73
1196	73
1197	75
1198	73
1199	73
1200	73
1201	75
1202	73
1203	75
1204	74
1205	75
1206	76
1207	75
1208	76
1209	75
1210	73
1211	76
1212	76
1213	76
1214	74
1215	73
1216	73
1217	75
1218	75
1219	76
1220	77
1221	77
1222	75
1223	74
1224	74
1225	74
1226	75
1227	76
1228	76
1229	76
1230	76
1231	76
1232	75
1233	76
1234	75
1235	74
1236	75
1237	75
1238	75
1239	75
1240	74
1241	74
1242	74
1243	73
1244	74
1245	75
1246	75
1247	75
1248	75
1249	75
1250	74
1251	75
1252	75
1253	74
1254	74
1255	75
1256	75
1257	75
1258	75
1259	75
1260	75
1261	74
1262	75
1263	75
1264	75
1265	74
1266	74
1267	73
1268	73
1269	75
1270	75
1271	75
1272	75
1273	75
1274	75
1275	75
1276	76
1277	76
1278	76
1279	77
1280	76
1281	77
1282	76
1283	76
1284	76
1285	77
1286	77
1287	77
1288	77
1289	77
1290	77
1291	78
1292	78
1293	77
1294	76
1295	76
1296	74
1297	74
1298	75
1299	77
1300	76
1301	75
1302	74
1303	71
1304	71
1305	74
1306	74
1307	74
1308	70
1309	73
1310	73
1311	73
1312	75
1313	75
1314	74
1315	74
1316	74
1317	73
1318	73
1319	73
1320	74
1321	74
1322	75
1323	75
1324	75
1325	75
1326	75
1327	74
1328	74
1329	75
1330	75
1331	75
1332	75
1333	74
1334	74
1335	75
1336	74
1337	73
1338	73
1339	74
1340	75
1341	73
1342	72
1343	74
1344	74
1345	73
1346	68
1347	74
1348	73
1349	74
1350	72
1351	71
1352	74
1353	72
1354	74
1355	72
1356	72
1357	73
1358	74
1359	69
1360	NA
1361	72
1362	72
1363	73
1364	72
1365	NA
1366	70
1367	69
1368	72
1369	72
1370	71
1371	72
1372	72
1373	70
1374	70
1375	72
1376	71
1377	NA
1378	NA
1379	NA
1380	NA
1381	68
1382	68
1383	71
1384	72
1385	72
1386	71
1387	70
1388	69
1389	70
1390	70
1391	70
1392	72
1393	NA
1394	72
1395	72
1396	69
1397	68
1398	70
1399	69
1400	69
1401	69
1402	70
1403	71
1404	71
